# Supplementary material for: Single cell long read whole genome sequencing reveals somatic transposon activity in human brain
Source: Commun Biol. 2025 Nov 20;8:1627. doi: 10.1038/s42003-025-08805-2 (PMC12635067; doi:10.1038/s42003-025-08805-2)
Supplement: Supplementary file 3 — Supplementary data [file 42003_2025_8805_MOESM3_ESM.xlsx]

## Sheet: Key
Sheet	Description
1	Summary of sequencing details for the samples collected in the analysis. In each run 6 (or 3+3 MSA/control) single cells from MSA1, MSA2 or corresponding control brain was sequenced. The table summarizes sequencing details for each experiment.
2	Summary of the data collected in the analysis. This is the summary of data collected from individual sequenced cells, cell merges and corresponding bulk samples.
3	HG002 benchmarking results - SNV. Each run was compared with GiaB benchmark using RTGtools vcfeval. The applied filters include PASS, >=3 support, Coverage >=5.
4	Summary of SNVs and small InDels detected in Single cell WGS samples. Tables 5 and 6 present SNVs and small InDels separately. The applied filters include PASS, >=3 support, Coverage >=5.
5	Summary of SNVs - substitutions, detected in Single cellWGS samples. The applied filters include PASS, >=3 support, Coverage >=5. Columns K-P represent how many ONT experiements across confirm the reported variant.
6	Summary of small InDels detected in Single cell WGS samples. The applied filters include PASS, >=3 support, Coverage >=5. Columns K-P represent how many ONT experiements across confirm the reported variant.
7	Substitution types in performed experiments.
8	SNVs and small InDels overlapping known genes (exons) of GRCh38, according to Gencode v44.
9	Permutation test for SNVs and small InDels (single cell-only) overlapping known genes (exons) of GRCh38, according to Gencode v44.
10	SNVs and small InDels overlapping genes associated with neurodegeneration or neurological diseases. Columns G-L represent how many ONT experiements across confirm the reported variant.
11	HG002 Variant benchmarking - SV. Each run was tested against reference GiaB callset and compared using Truvari benchmark mode. The applied filters include PASS, >50bp length, >=3 support , >=5 coverage, <=1SA, <=5% MD identity
12	HG002 Variant benchmarking - Insertions only. Each run was tested against reference GiaB callset and compared using Truvari benchmark mode. The applied filters include PASS, >50bp length, >=3 support , >=5 coverage, <=1SA, <=5% MD identity
13	HG002 Variant benchmarking - Deletions only. Each run was tested against reference GiaB callset and compared using Truvari benchmark mode. The applied filters include PASS, >50bp length, >=3 support , >=5 coverage, <=1SA, <=5% MD identity
14	Structural variants - Insertions detected across experiments, with transposable elements (SINE/Alu, LINE/L1) detected within variants. The applied filters include PASS, >50bp length, coverage >=5, >=3 support. Values in round brackets are numbers of variants found to be shared by 1/2/3... single cells. Values in curly bracets are: {total number of specific TE family members reported within varian…
15	Structural variants - Deletions detected across experiments, with transposable elements (SINE/Alu, LINE/L1) detected within variants. The applied filters include PASS, >50bp length, coverage >=5, >=3 support. Values in round brackets are numbers of variants found to be shared by 1/2/3... single cells.
16	Small Insertions and Deletion/Insertion ratio. The applied filters include PASS, >=3 support, Coverage >=5.
17	Deletions genotyped in Illumina PicoPlex samples.
18	Deletions overlapping known genes (exons) of GRCh38, according to Gencode v44.
19	Insertions overlapping known genes (exons) of GRCh38, according to Gencode v44.
20	Averages and standard deviations of all randomized samples in the permutation test for insertions overlap with exons.
21	Z-scores for all randomized samples in the permutation test for insertions overlap with exons.
22	Averages and standard deviations of all randomized samples in the permutation test for deletions overlap with exons.
23	Z-scores for all randomized samples in the permutation test for deletions overlap with exons.
24	Genes detected with annotSV related to neurodegenerative diseases.
25	Numbers of variants containing SINE/Alu or LINE/L1 elements, with ranges of detected TE similiarity to their reference sequences.
26	SINE/Alu families detected within insertions.
27	Permutation test on simulated SINE/Alu and LINE/L1 locations across the reference genome, assuming distributions from each Single cell WGS experiment.
28	Summary of detected TEs in tested singe-cell samples and bulk counterparts.
29	Averages and standard deviations of all randomized samples in the TE permutation test.
30	Z-scores for all randomized samples in the TE permutation test.
31	Structural variants - inversions and duplications - unfiltered data.
32	STIX-processed data used to generate VAF comparison or rare variants with general population (Main figure 1E).
33	Key resources table.

## Sheet: 1
Supplementary table 1	Summary of sequencing details for the samples collected in the analysis. In each run 6 (or 3+3 MSA/control) single cells from MSA1, MSA2 or corresponding control brain was sequenced. The table summarizes sequencing details for each experiment.
	Run	Sequencer	Method	Brain	Cells	Yield (Gb)	Total number of reads	Aligned bases	% identity to reference	Fraction aligned	Number of aligned reads (m)	Median read length	Read N50
	1	MinION	dMDA T7	MSA1	6	2.64	1794707771	1.79471	93.8	0.679814	1.22	1238	3920
	2		dMDA RPB		6	20.99	17674821024	17.6748	94.4	0.842059	10.7	2005	2744
	3				6	16.1	13525396360	13.5254	94.9	0.840087	8.02	2056	2829
	4		dMDA RPB	MSA2 + Control	3 + 3	25.38	21600497277	21.6005	94.4	0.851083	11.78	2188	2952
	5				3 + 3	11.62	9754550072	9.75455	93.3	0.839462	6.09	1920	2621
	6	Promethion	dMDA T7		3 + 3	77.88	60352735919	60.3527	97	0.774945	47.89	1121	2727
	7				3 + 3	28.46	21151979143	21.152	97.7	0.743218	17.06	1089	2844

## Sheet: 2
Supplementary table 2	Summary of the data collected in the analysis. This is the summary of data collected from individual sequenced cells, cell merges and corresponding bulk samples.
												No filters	Filters: >5kb Inversions, PASS, >2 support, >5kb Duplications
	Run ID (Single cell runs)	Brain	Library	Cell	Yield (Gb)	mean identity %	Fraction aligned	Number of reads (m)	Median read length	Read N50	% of genome covered (>=1x)	SNV Clair3	SV Sniffles 2	% Inversions	% Deletions	% Insertions	% Duplications	% Breakends
	2	MSA1	T7	1	0.4	96.3	0.7	0.17659	1374	3870	4.11	48129	49	0.3265	0.3061	0.2653	0.102	0
				2	0.46	96.2	0.7	0.233231	1115	3584	3.62	60077	74	0.1622	0.3784	0.2973	0.1622	0
				3	0.25	96.4	0.7	0.097734	1511	4543	3.22	21597	18	0.2222	0.4444	0.2778	0.0556	0
				4	0.52	96	0.6	0.294152	974	3247	2.85	60164	113	0.0885	0.5752	0.2035	0.1327	0
				5	0.48	96.3	0.7	0.212043	1388	3874	4.83	61214	66	0.2727	0.5	0.1061	0.1212	0
				6	0.42	96.3	0.7	0.161431	1563	5016	5.52	278862	23	0.3043	0.2609	0.3913	0.0435	0
				merge	1.79	95.95	0.9	1.22	1088	2299	21.67	344124	429	0.1562	0.4779	0.2611	0.1049	0
	4		RBP	1	3.55	96.1	0.8	1.77	2049	2810	11.8	441047	3034	0.4206	0.2139	0.0808	0.2841	0.0007
				2	4.47	96	0.8	2.63	1721	2429	8.52	332207	2433	0.3169	0.2976	0.0982	0.2857	0.0016
				3	4.69	96.1	0.9	2.24	2229	2866	18.65	658414	4825	0.4945	0.1749	0.0653	0.2651	0.0002
				4	0	0	0	0	0	0	-	-	-	-	-	-	-	-
				5	3.33	96.1	0.8	1.75	1915	2716	12.82	473376	3095	0.3709	0.2359	0.0795	0.3137	0
				6	4.23	96	0.9	1.96	2227	2902	21.74	873281	5616	0.5237	0.1774	0.0751	0.2236	0.0002
				merge	17.09	96	0.9	10.35	1567	2299	52.3	2114248	17519	0.4532	0.2002	0.0826	0.2635	0.0004
	5			1	2.52	95.5	0.8	1.12	2278	3181	10.36	402268	2345	0.4333	0.1932	0.0797	0.293	0.0009
				2	3.33	95.5	0.8	1.84	1838	2587	7.8	318876	2018	0.3389	0.2592	0.0996	0.3023	0
				3	2.9	95.6	0.9	1.47	2111	2634	16.32	610861	3015	0.5041	0.1655	0.063	0.2673	0
				4	1.64	95.5	0.8	0.87	1783	2907	4.08	169114	990	0.2414	0.3727	0.1172	0.2687	0
				5	3.48	95.6	0.8	1.73	2073	2865	12.76	487994	3170	0.3798	0.223	0.0792	0.318	0
				6	2.27	95.5	0.9	0.99	2352	3091	18.07	756798	2687	0.5158	0.1783	0.0863	0.2196	0
				merge	13.5	95.5	0.9	8.02	1592	2353	49.76	2120464	13556	0.4268	0.2068	0.0898	0.2763	0.0003
	6	MSA2	RBP	1	5.52	96.3	0.9	2.47	2290	2995	26.16	975436	9145	0.635	0.1031	0.0499	0.212	0
				2	4.16	96.3	0.8	1.99	2086	2929	17.24	636090	6158	0.5127	0.1509	0.0563	0.2801	0
				3	6.02	95.3	0.9	2.68	2293	2973	23.42	887192	9598	0.6236	0.1236	0.0566	0.1963	0
				merge	13.5	96.9	0.9	7.14	1823	2548	50.87	2011217	25031	0.6033	0.1187	0.0542	0.2237	0.0001
		Control	RBP	1	2.49	96.3	0.8	1.3	1945	2758	9.27	330555	2908	0.4567	0.1616	0.0591	0.3222	0.0003
				2	3.25	96.9	0.9	1.54	2190	2871	17.64	25315	5896	0.594	0.1231	0.0612	0.2215	0.0002
				3	3.13	96.9	0.8	1.42	2175	3152	2.6	77046	1435	0.4767	0.1617	0.0355	0.3261	0
				merge	7.42	96.9	0.8	4.58	1645	2413	26.74	1010344	10303	0.5378	0.1386	0.0586	0.2648	0.0002
	8	MSA2	T7	1	1.36	97.7	0.8	0.87	1041	2726	13.89	426861	561	0.508	0.2068	0.1283	0.1569	0
				2	0.14	98.2	0.8	0.1	939	2399	2.31	25320	10	0.4	0.4	0.1	0.1	0
				3	35.93	98.2	0.8	20.26	1320	2812	36.41	1359681	16506	0.5053	0.1893	0.0905	0.2145	0.0005
				merge	28.55	97	0.8	25.15	823	1905	45.37	1684013	17260	0.5076	0.188	0.0934	0.2105	0.0005
		Control	T7	1	1.46	96.9	0.8	1.19	809	2124	2.31	635597	6234	0.3235	0.2772	0.1076	0.2913	0.0003
				2	18.59	97	0.8	12.4	974	2663	36.41	423839	784	0.4005	0.2691	0.162	0.1684	0
				3	17.85	97	0.8	11.56	1032	2672	9.42	231399	2341	0.3349	0.2298	0.0748	0.3601	0.0004
				merge	29.82	97.1	0.9	21.23	1082	2233	32.83	1192255	9316	0.3335	0.2578	0.1113	0.297	0.0003
	7	MSA2	RBP	1	1.77	95.3	0.8	0.97	1857	2601	11.22	376744	1345	0.281	0.3338	0.0944	0.2907	0
				2	2.14	95.3	0.8	1.2	1818	2365	14.08	500897	2409	0.4442	0.1785	0.0652	0.3109	0.0012
				3	3.52	95.2	0.8	1.66	2138	2898	14.11	523238	5303	0.4941	0.145	0.0519	0.3085	0.0006
				merge	3.5	95.8	0.9	2.25	1458	2126	33.53	1252747	9013	0.4505	0.1805	0.0626	0.3058	0.0007
		Control	RBP	1	0.14	95.3	0.8	0.11	1319	1921	1.88	45147	36	0.0278	0.75	0.1389	0.0833	0
				2	1.75	95.3	0.8	0.98	1801	2515	4.57	167594	1563	0.3864	0.1491	0.0569	0.4075	0
				3	2.3	95.8	0.8	1.17	1991	2648	8.26	276514	3506	0.5068	0.0782	0.0285	0.3865	0
				merge	6.26	95.3	0.9	3.83	1537	2220	13.98	475713	5106	0.4669	0.1044	0.0386	0.3901	0
	9	MSA2	T7	1	4.8	98.4	0.7	3.59	767	2559	24.57	915803	9970	0.3653	0.2427	0.0995	0.2894	0.0031
				2	1.49	98.7	0.7	0.9	1063	2854	19.98	750715	9007	0.4068	0.2216	0.0894	0.2819	0.0003
				3	1.75	98.8	0.8	1.39	854	2119	23.08	884043	5926	0.189	0.4641	0.1573	0.1888	0.0008
				merge	33.8	98.7	0.9	2.57	1020	2083	51.15	2044520	22582	0.3414	0.2762	0.1189	0.262	0.0015
		Control	T7	1	13.2	97.8	0.8	7.1	1345	2991	10.19	418923	4068	0.0445	0.6468	0.2544	0.0536	0.0007
				2	5.75	97.7	0.8	3.16	1254	3012	9.87	324968	4785	0.26	0.3271	0.1406	0.2717	0.0006
				3	1.49	97.7	0.7	0.93	1073	2735	8.75	260402	1591	0.4877	0.1194	0.044	0.3488	0
				merge	28.5	97.6	0.9	2.79	765	1587	24.73	924487	10440	0.2038	0.4025	0.2005	0.1923	0.0009
	Bulk runs	MSA1	-	Bulk	170.68	93.32	0.8	36.81	2663	9119	94.5	4660348	21741	0.0007	0.4192	0.5773	0.0004	0.0024
		Control			59.38	97.82	0.8	5.16	11600	15667	93.65	4856922	22093	0.0005	0.424	0.5736	0.0003	0.0015
		MSA2			75.21	97.97	0.8	25.54	919	9648	94.02	4628946	21896	0.0006	0.4344	0.5626	0.0003	0.0021

## Sheet: 3
Supplementary table 3	HG002 benchmarking results - SNV. Each run was compared with GiaB benchmark using RTGtools vcfeval. The applied filters include PASS, >=3 support, Coverage >=5.
	GRCh38	TP	FP	FP, GQ>=20	FN	Precision	Recall	F1	Precision, GQ>=20	F1, GQ>=20	GRCh37	TP	FP	FP, GQ>=20	FN	Precision	Recall	F1	Precision, GQ>=20	F1, GQ>=20
	MDA T7	3372505	77572	1176	485714	0.9775	0.8741	0.9229	0.999651	0.932669	MDA T7	3414115	85400	1744	439361	0.9756	0.886	0.9286	0.999489	0.939329
	MDA T7 substitutions	3045131	13403	820	289405	0.9956	0.9132	0.9526	0.999731	0.954508	MDA T7 substitutions	3082733	20444	1283	248862	0.9934	0.9253	0.9581	0.999299	0.960877
	MDA RPB	3347180	82012	1945	428939	0.9761	0.8864	0.9291	0.999419	0.939523	MDA RPB	3385849	90230	2687	387341	0.974	0.8973	0.9341	0.999207	0.945516
	MDA RPB substitutions	3028404	18317	1528	236387	0.994	0.9276	0.9596	0.999496	0.962207	MDA RPB substitutions	3063313	25736	2162	200120	0.9917	0.9387	0.9644	0.999295	0.96805

## Sheet: 4
Supplementary table 4	Summary of SNVs and small InDels detected in Single cell WGS samples. Tables 5 and 6 present SNVs and small InDels separately. The applied filters include PASS, >=3 support, Coverage >=5.
		Bulk-only	Single cell-only	Single cell+bulk	Single cell+bulk 0/1	Bulk-only 0/1	Bulk-only 0/1 %	Single cell+bulk Mosaic [5% VAF]	Bulk-only Mosaic [5% VAF]	Fraction on Single cell found in bulk	Fraction of bulk found in Single cell	Harmonic mean	Total	Bulk Total	Single cell Total	One experiment	2 experiments	3 experiments	4 experiments	5 experiments	6 experiments	% only in one experiment	% genome >=5x coverage	Bulk-only confirmed by Illumina SC MDA	Bulk-only overlapping with Illumina SC MDA	% Bulk-only confirmed by Illumina SC MDA	Single cell-only confirmed by Illumina SC MDA	Single cell-only overlapping with Illumina SC MDA loci	% Single cell-only confirmed by Illumina SC MDA	Single cell-only confirmed by Illumina SC MDA GQ>=20	Single cell-only confirmed by Illumina SC MDA GQ>=20 %	SC ONT missing in Illumina	SC ONT missing in Illumina GQ=>20 - correct	SC ONT missing in Illumina GQ=>20 - correct %	% of confirmed / (confimed+GQ>=20 missing)	SC ONT missing in Illumina GQ=>20 & GT=1/1 - correct	SC ONT missing in Illumina GQ=>20 & GT=1/1 - correct %	% of confirmed / (confimed+{GQ>=20 & GT="1/1"} missing	Bulk+Single cell confirmed by Illumina SC MDA	Bulk+Single cell overlapping with Illumina SC MDA loci	% Bulk+Single cell confirmed by Illumina SC MDA	SC ONT confirmed in Illumina Bulk	% of SC ONT confirmed in Illumina Bulk	SC ONT confirmed in Illumina Bulk GQ>=20	Total Illumina Bulk GQ>=20	% SC ONT confirmed in Illumina Bulk GQ>=20	One experiment - SC ONT missing in Illumina GQ=>20	2 experiments - SC ONT missing in Illumina GQ=>20	3 experiments - SC ONT missing in Illumina GQ=>20
	MSA1 T7	5847	1803	12442	5593	5097	0.871729	6	13	0.873429	0.6803	0.764861	20092	18289	14245	404	846	180	192	97	84	0.224071	0.0039	0	0	0	436	1729	0.252169	12	0.0275229	1293	17	0.0131477	0.962472	6	0.00464037	0.986425	9230	12115	0.761865	255	0.141431	3	29	0.103448	5	6	1
	MSA1 RBP	454669	240047	1136378	499665	410981	0.903913	671	649	0.825601	0.714233	0.76589	1831094	1591047	1376425	185543	31058	14834	4450	1680	2482	0.772944	0.3544	0	0	0	33347	153993	0.216549	7189	0.215582	120646	5464	0.0452895	0.859215	2241	0.018575	0.937029	576046	731556	0.787426	18765	0.0781722	1299	17390	0.0746981	3216	954	688
	Control RBP	228799	75254	469149	208484	204464	0.89364	5	17	0.861768	0.672183	0.75526	773202	697948	544403	34596	31112	5233	2844	1022	447	0.459723	0.1503	0	0	0	17663	61704	0.286254	2755	0.155976	44041	1226	0.0278377	0.935094	597	0.0135556	0.967306	326406	397686	0.820763	-	-	-	-	-	255	648	184
	Control T7	341675	296977	695867	303878	304400	0.890905	19	32	0.700883	0.670688	0.685453	1334519	1037542	992844	225905	54193	10148	4595	1393	743	0.760682	0.2173	0	0	0	32528	172356	0.188726	13001	0.399686	139828	7928	0.0566982	0.804034	4660	0.0333267	0.874691	404410	503315	0.803493	-	-	-	-	-	3775	2871	693
	MSA2 RBP	464872	193183	1191333	548230	399277	0.858897	32	86	0.860469	0.719315	0.783586	1849388	1656205	1384516	96172	74134	14580	5469	1639	1189	0.497828	0.3638	0	0	0	33249	122065	0.272388	5492	0.165178	88816	3261	0.0367164	0.910682	1123	0.0126441	0.967328	580668	759806	0.764232	26618	0.137786	1734	12556	0.138101	888	1652	417
	MSA2 T7	583763	394378	1543363	682840	524613	0.898675	88	81	0.796475	0.725563	0.759367	2521504	2127126	1937741	267322	99235	17828	6313	1831	1849	0.677832	0.4572	0	0	0	32028	183150	0.174873	10985	0.342981	151122	11775	0.0779172	0.731183	6194	0.0409868	0.837947	563056	774596	0.726903	28027	0.0710663	1868	41845	0.0446409	4765	5138	1100
[truncated: 4 more columns]

## Sheet: 5
Supplementary table 5	Summary of SNVs - substitutions, detected in Single cellWGS samples. The applied filters include PASS, >=3 support, Coverage >=5. Columns K-P represent how many ONT experiements across confirm the reported variant.
		Bulk-only	Single cell-only	SC ONT missing in Illumina GQ=>20	Single cell+bulk	Single cell+bulk Mosaic	Bulk-only Mosaic	Fraction on Single cell found in bulk	Fraction of bulk found in Single cell	Harmonic mean	One experiment	2 experiments	3 experiments	4 experiments	5 experiments	6 experiments	One experiment - SC ONT missing in Illumina GQ=>20	2 experiments - SC ONT missing in Illumina GQ=>20	3 experiments - SC ONT missing in Illumina GQ=>20	4 experiments - SC ONT missing in Illumina GQ=>20	5 experiments - SC ONT missing in Illumina GQ=>20	6 experiments - SC ONT missing in Illumina GQ=>20	% only in one experiment
	MSA1 T7	4616	1451	10	11124	1	0	0.884612	0.706734	0.785732	292	692	134	170	89	74	3	4	1	2	0	0	0.3
	MSA1 RBP	381070	181973	4529	1007287	14	12	0.846986	0.725524	0.781565	145334	19472	11488	3913	1573	193	2648	732	590	341	175	43	0.584677
	Control RBP	180150	62482	1069	413516	1	0	0.868735	0.696547	0.77317	28654	25962	4167	2533	969	197	209	566	162	84	36	12	0.19551
	Control T7	284606	245677	6551	597795	4	0	0.708731	0.677464	0.692745	77969	62274	12555	5100	1581	203	2929	2482	598	377	133	32	0.447107
	MSA2 RBP	348905	159682	2911	1048912	2	1	0.867878	0.750393	0.804871	186169	45378	8410	4187	1333	200	744	1501	382	190	78	16	0.255582
	MSA2 T7	473605	326498	10522	1315099	4	3	0.80111	0.735224	0.766754	218299	84874	15434	5906	1767	218	4096	4691	1008	501	195	31	0.38928

## Sheet: 6
Supplementary table 6	Summary of small InDels detected in Single cell WGS samples. The applied filters include PASS, >=3 support, Coverage >=5. Columns K-P represent how many ONT experiements across confirm the reported variant.
		Bulk-only	Single cell-only	SC ONT missing in Illumina GQ=>20	Single cell+bulk	Single cell+bulk Mosaic	Bulk-only Mosaic	Fraction on Single cell found in bulk	Fraction of bulk found in Single cell	Harmonic mean	One experiment	2 experiments	3 experiments	4 experiments	5 experiments	6 experiments	One experiment - SC ONT missing in Illumina GQ=>20	2 experiments - SC ONT missing in Illumina GQ=>20	3 experiments - SC ONT missing in Illumina GQ=>20	4 experiments - SC ONT missing in Illumina GQ=>20	5 experiments - SC ONT missing in Illumina GQ=>20	6 experiments - SC ONT missing in Illumina GQ=>20	% only in one experiment
	MSA1 T7	1231	352	7	1318	5	13	0.789222	0.517066	0.624793	112	154	46	22	8	10	2	2	0	3	0	0	0.285714
	MSA1 RBP	73599	58074	935	129091	657	637	0.689718	0.636889	0.662251	40209	11586	3346	537	107	2289	568	222	98	32	10	5	0.607487
	Control RBP	48649	12772	157	129091	4	17	0.909969	0.726291	0.807821	5942	5150	1066	311	53	250	46	82	22	6	0	1	0.292994
	Control T7	57069	33501	1377	98072	15	32	0.735186	0.55119	0.630029	18203	11860	2025	369	58	986	846	389	95	34	10	3	0.614379
	MSA2 RBP	115967	51300	350	142421	30	85	0.745381	0.632148	0.68411	39736	8815	1738	408	60	543	144	151	35	9	7	4	0.411429
	MSA2 T7	110158	67880	1253	228264	84	78	0.770787	0.674495	0.719433	49023	14361	2394	407	64	1631	669	447	92	27	8	10	0.533919

## Sheet: 7
Supplementary table 7	Substitution types in performed experiments.
		MSA1 T7						MSA1 RBP						Control RBP						MSA2 RBP						Control T7						MSA2 T7
		Bulk-only	% of All	Single cell-only	% of All	Bulk+single cell	% of All	Bulk-only	% of All	Single cell-only	% of All	Bulk+single cell	% of All	Bulk-only	% of All	Single cell-only	% of All	Bulk+single cell	% of All	Bulk-only	% of All	Single cell-only	% of All	Bulk+single cell	% of All	Bulk-only	% of All	Single cell-only	% of All	Bulk+single cell	% of All	Bulk-only	% of All	Single cell-only	% of All	Bulk+single cell	% of All
	A>G	774	0.168078	173	0.117847	1884	0.168319	61982	0.162153	25604	0.140037	169254	0.167292	28315	0.156662	8931	0.142374	69748	0.167896	55262	0.157812	22959	0.143178	177205	0.168212	43803	0.153421	31932	0.129528	100103	0.166552	74683	0.157165	36146	0.110201	221534	0.171456
	A>T	179	0.0388708	80	0.0544959	393	0.0351112	14000	0.0366258	8775	0.0479933	37255	0.036823	6880	0.0380659	2640	0.0420858	15216	0.0366276	13433	0.0383606	6756	0.042132	38878	0.036905	11080	0.038808	14270	0.0578844	22809	0.0379499	18538	0.0390119	20529	0.0625884	20529	0.0158884
	A>C	201	0.0436482	47	0.0320163	484	0.0432413	15784	0.041293	6074	0.0332207	43586	0.0430806	7496	0.0414742	1990	0.0317238	18026	0.0433918	14515	0.0414505	5005	0.0312124	45649	0.0433323	12032	0.0421424	14179	0.0575152	25946	0.0431692	19928	0.0419371	22864	0.0697073	57235	0.0442969
	T>A	182	0.0395223	58	0.0395095	410	0.03663	13617	0.0356238	8022	0.0438749	37151	0.0367202	6908	0.0382209	2469	0.0393598	15319	0.0368756	13435	0.0383663	6005	0.0374486	39198	0.0372087	11091	0.0388465	13290	0.0539091	22299	0.0371013	18382	0.0386836	18577	0.0566372	49641	0.0384195
	T>G	196	0.0425624	48	0.0326975	520	0.0464576	15331	0.0401079	6385	0.0349216	43605	0.0430994	7568	0.0418725	1991	0.0317397	17916	0.043127	14414	0.041162	5262	0.0328151	45438	0.043132	12312	0.0431231	14173	0.0574909	26118	0.0434554	19751	0.0415646	23385	0.0712957	56969	0.044091
	T>C	759	0.164821	141	0.096049	1797	0.160547	62359	0.163139	20648	0.112931	167216	0.165277	28712	0.158859	7701	0.122766	68483	0.164851	54394	0.155333	20193	0.125928	172630	0.163869	43862	0.153628	27983	0.113509	99103	0.164889	72475	0.152519	32261	0.0983567	215991	0.167166
	C>A	179	0.0388708	89	0.0606267	505	0.0451175	16345	0.0427606	10628	0.058128	42897	0.0423996	7995	0.0442351	3067	0.0488929	17642	0.0424675	15287	0.0436551	7852	0.048967	44936	0.0426555	12718	0.0445452	10588	0.0429488	25838	0.0429895	21197	0.0446076	13113	0.0399787	56359	0.0436189
	C>G	159	0.0345277	53	0.0361035	474	0.0423479	16088	0.0420883	6413	0.0350748	43336	0.0428335	8133	0.0449986	1896	0.0302253	18028	0.0433966	15078	0.0430582	5247	0.0327216	45648	0.0433314	13615	0.0476869	15785	0.0640298	26515	0.0441159	21114	0.0444329	23779	0.072497	57626	0.0445995
	C>T	801	0.173941	308	0.209809	1850	0.165282	67140	0.175647	34328	0.187751	167980	0.166032	31171	0.172464	12862	0.205041	69102	0.166341	61091	0.174457	33621	0.209669	172635	0.163874	48778	0.170846	36409	0.147688	99132	0.164937	81226	0.170934	49170	0.149909	215614	0.166874
	G>A	770	0.16721	308	0.209809	1953	0.174484	66555	0.174117	38392	0.209978	171345	0.169358	31434	0.173919	13918	0.221875	70306	0.169239	62410	0.178224	34229	0.21346	179340	0.170239	49651	0.173904	40327	0.163581	100475	0.167171	84510	0.177845	51553	0.157174	223915	0.173298
	G>T	200	0.0434311	103	0.0701635	470	0.0419905	16848	0.0440766	11498	0.0628863	44327	0.043813	8197	0.0453527	3322	0.052958	17945	0.0431968	15663	0.0447288	8419	0.0525029	46154	0.0438117	13365	0.0468113	12105	0.0491023	26151	0.0435103	21789	0.0458534	15028	0.0458171	58446	0.0452341
	G>C	205	0.0445168	60	0.0408719	453	0.0404717	16195	0.0423682	6071	0.0332043	43779	0.0432714	7930	0.0438754	1942	0.0309586	17693	0.0425902	15195	0.0433923	4805	0.0299651	45752	0.0434301	13201	0.0462369	15485	0.0628128	26541	0.0441592	21595	0.0454452	21595	0.0658384	58218	0.0450577
		Mean absolute Bulk	Mean absolute single cell	Mean absolute Bulk	Mean absolute single cell	Sum single cell-only			Single-cell only substitution categories.
		%				%		%
	A>G	0.165668	0.16126	1001889	86341.6	0.128076	125572	0.103328	t>g a>c
	A>T	0.0328426	0.0350487	198618	18765.7	0.0540264	52970	0.239032	t>c a>g
	A>C	0.043025	0.0449283	260197	24055.4	0.0511114	50112	0.097527	c>a g>t
	T>A	0.0375424	0.0395899	227041	21197.1	0.0493276	48363	0.105073	c>g g>c
	T>G	0.0428968	0.0450568	259422	24124.2	0.0522171	51196	0.351686	c>t G>a
	T>C	0.162912	0.155432	985225	83220.9	0.110956	108786	0.103354	t>a a>t
	C>A	0.0431931	0.0435025	261214	23292	0.0461504	45248
	C>G	0.0438491	0.0456229	265181	24427.3	0.0541794	53120
	C>T	0.167649	0.166385	1013869	89085.3	0.169708	166390
	G>A	0.17196	0.172538	1039941	92380	0.181977	178419
	G>T	0.0444616	0.045459	268885	24339.5	0.0513766	50372
	G>C	0.0440009	0.0451762	266099	24188.1	0.0508932	49898
	Single cell-only, missing in Illumina GQ>=20	MSA1 T7	% of All	MSA1 RBP	% of All	Control RBP	% of All	MSA2 RBP	% of All	Control T7	% of All	MSA2 T7	% of All	Sum Single cell-only, missing in Illumina GQ>=20
	A>G	16	0.115108	896	0.153451	135	0.125348	379	0.129839	690	0.104927	862	0.081652	2962	0.170239	t>g a>c
	A>T	11	0.0791367	357	0.0611406	63	0.0584958	188	0.0644056	454	0.0690389	578	0.0547504	1640	0.191597	t>c a>g
	A>C	3	0.0215827	218	0.0373352	57	0.0529248	120	0.04111	766	0.116484	1416	0.134129	2577	0.115656	c>a g>t
	T>A	7	0.0503597	274	0.0469258	46	0.0427112	115	0.0393971	335	0.0509428	392	0.0371318	1162	0.0851009	c>g g>c
	T>G	1	0.00719424	205	0.0351088	30	0.0278552	98	0.0335731	599	0.0910888	1082	0.102491	2014	0.333506	c>t G>a
	T>C	16	0.115108	662	0.113376	73	0.0677809	164	0.0561836	528	0.080292	778	0.0736952	2205	0.103901	t>a a>t
	C>A	11	0.0791367	325	0.0556602	53	0.0492108	121	0.0414526	261	0.0396898	387	0.0366581	1147
	C>G	6	0.0431655	201	0.0344237	32	0.0297122	142	0.0486468	239	0.0363443	447	0.0423416	1061
	C>T	23	0.165468	925	0.158418	116	0.107707	274	0.0938678	795	0.120894	1433	0.135739	3543
	G>A	29	0.208633	1147	0.196438	300	0.278552	865	0.296334	1104	0.167883	2035	0.192763	5451
	G>T	7	0.0503597	419	0.0717589	136	0.126277	322	0.110312	471	0.0716241	624	0.0591077	1972
	G>C	9	0.0647482	210	0.0359651	36	0.0334262	131	0.0448784	334	0.0507908	523	0.0495406	1234
	Single cell confimed in illumina SC	MSA1 T7	% of All	MSA1 RBP	% of All	Control RBP	% of All	MSA2 RBP	% of All	Control T7	% of All	MSA2 T7	% of All	Sum Single cell confimed in illumina SC
	A>G	24	0.0638298	2499	0.0888786	1519	0.0958481	2986	0.0977638	2776	0.104794	2734	0.0995739	12514	0.0454478	t>g a>c
	A>T	13	0.0345745	1043	0.037095	489	0.0308556	995	0.032577	1021	0.0385428	936	0.0340897	4484	0.209069	t>c a>g
	A>C	13	0.0345745	571	0.020308	303	0.0191191	683	0.0223619	629	0.0237448	672	0.0244746	2858	0.125273	c>a g>t
	T>A	10	0.0265957	1103	0.0392289	534	0.0336951	915	0.0299578	972	0.0366931	856	0.031176	4380	0.0534117	c>g g>c
	T>G	7	0.018617	576	0.0204858	289	0.0182357	739	0.0241954	648	0.0244621	728	0.0265142	2980	0.497793	c>t G>a
	T>C	31	0.0824468	2461	0.0875271	1660	0.104745	3756	0.122974	2945	0.111174	3520	0.1282	14342	0.0690047	t>a a>t
	C>A	33	0.087766	2402	0.0854287	940	0.0593135	1757	0.0575255	1593	0.0601359	1557	0.0567069	8249
	C>G	14	0.037234	902	0.0320802	390	0.0246088	846	0.0276987	741	0.0279728	790	0.0287723	3669
	C>T	89	0.236702	6944	0.246968	4425	0.279215	8390	0.274695	6592	0.248849	7338	0.267254	33689
	G>A	88	0.234043	6613	0.235196	4085	0.257761	7097	0.232361	6325	0.238769	6135	0.22344	30255
	G>T	46	0.12234	2286	0.0813031	853	0.0538238	1647	0.053924	1551	0.0585504	1506	0.0548494	7843
	G>C	8	0.0212766	717	0.0255006	361	0.0227789	732	0.0239662	697	0.0263118	685	0.0249481	3192
	Single cell confimed in illumina Bulk	MSA1 T7	% of All	MSA1 RBP	% of All	MSA2 RBP	% of All	MSA2 T7	% of All	Sum Single cell confimed in illumina Bulk
	A>G	33	0.128405	2291	0.149563	19612	0.143031	7538	0.107752	29441	0.0649169	t>g a>c
	A>T	24	0.0933852	826	0.0539235	5864	0.0427664	3210	0.0458853	9900	0.250234	t>c a>g
	A>C	7	0.0272374	838	0.0547069	4120	0.0300473	2130	0.0304473	7088	0.108979	c>a g>t
	T>A	10	0.0389105	743	0.048505	5157	0.0376102	2841	0.0406107	8741	0.0635634	c>g g>c
	T>G	15	0.0583658	846	0.0552291	4267	0.0311194	2236	0.0319625	7349	0.428487	c>t G>a
	T>C	47	0.182879	2151	0.140423	16102	0.117433	7956	0.113727	26209	0.0838205	t>a a>t
	C>A	18	0.0700389	858	0.0560125	6738	0.0491405	4029	0.0575925	11625
	C>G	8	0.0311284	764	0.049876	4202	0.0306454	2365	0.0338065	7331
	C>T	41	0.159533	2217	0.144732	28799	0.210032	15934	0.227768	46950
	G>A	28	0.108949	2200	0.143622	30800	0.224626	15342	0.219306	48342
	G>T	13	0.0505837	880	0.0574488	7517	0.0548218	4214	0.060237	12611
	G>C	13	0.0505837	704	0.045959	3939	0.0287273	2162	0.0309047	6805
	Single cell confimed in illumina Bulk, GQ>=20	MSA1 T7	% of All	MSA1 RBP	% of All	MSA2 RBP	% of All	MSA2 T7	% of All	Sum Single cell confimed in illumina Bulk, GQ>=20
	A>G	0	0	245	0.22354	350	0.215252	324	0.201493	919	0.110624	t>g a>c
	A>T	0	0	60	0.0547445	107	0.0658057	76	0.0472637	243	0.251732	t>c a>g
	A>C	0	0	71	0.064781	93	0.0571956	94	0.0584577	258	0.12933	c>a g>t
	T>A	0	0	48	0.0437956	46	0.0282903	47	0.0292289	141	0.14388	c>g g>c
	T>G	1	1	54	0.0492701	89	0.0547355	78	0.0485075	221	0.275751	c>t G>a
	T>C	0	0	52	0.0474453	31	0.0190652	88	0.0547264	171	0.0886836	t>a a>t
	C>A	0	0	54	0.0492701	48	0.0295203	66	0.0410448	168
	C>G	0	0	83	0.0757299	136	0.0836408	121	0.0752488	340
	C>T	0	0	46	0.0419708	47	0.0289053	108	0.0671642	201
	G>A	0	0	221	0.201642	405	0.249077	367	0.228234	993
	G>T	0	0	93	0.084854	166	0.102091	133	0.0827114	392
	G>C	0	0	69	0.0629562	108	0.0664207	106	0.0659204	283

## Sheet: 8
Supplementary table 8	SNVs and small InDels overlapping known genes (exons) of GRCh38, according to Gencode v44.
		Bulk-only	% Bulk-only	Single Cell only	% Single Cell only	SC ONT missing in Illumina GQ=>20 exons - correct	SC ONT missing in Illumina GQ=>20 exons - correct %	Bulk+single cell	% Bulk+single cell
	MSA1 T7	190	0.0324953	38	0.021076	1	0.000773395	307	0.0246745
	MSA1 RBP	16425	0.0361252	7968	0.0331935	211	0.00174892	38470	0.0338532
	Control RBP	7847	0.0342965	2585	0.0343503	53	0.00120342	16086	0.0342876
	Control T7	12008	0.0351445	9696	0.032649	267	0.00190949	24988	0.0359092
	MSA2 RBP	16528	0.0355539	6097	0.0315607	119	0.00133985	39527	0.0331788
	MSA2 T7	21680	0.0371384	13355	0.0338635	443	0.00293141	53730	0.0348136

## Sheet: 9
Supplementary table 9	Permutation test for SNVs and small InDels (single cell-only) overlapping known genes (exons) of GRCh38, according to Gencode v44.
	Single-cell only	Average	Stdev	Z-Score	Z-score significance at p≤5%	SC ONT missing in Illumina GQ>=20	Average	Stdev	Z-Score
	MSA1 RBP	14226.7	116.48	-53.7317	x		155.988	90.3033	0.719929
	Control RBP	4350.37	63.9013	-27.6265	x		32.5127	20.7408	0.987778
	Control T7	11203	102.834	-49.6528	x		224.185	129.684	0.330149
	MSA2 RBP	16817.7	126.705	-56.207	x		92.4988	53.6483	0.49398
	MSA2 T7	22589.4	145.999	-63.2497	x		331.102	191.418	0.584574

[truncated: 24 more sheets: 10, 11, 12, 13, 14, 15, 16, 17, 18, 19, 20, 21, 22, 23, 24, 25, 26, 27, 28, 29 …]
